# Supplementary material for: Inhibition of Rho/ROCK signaling pathway participates in the cardiac protection of exercise training in spontaneously hypertensive rats
Source: Sci Rep. 2022 Oct 25;12:17903. doi: 10.1038/s41598-022-22191-3 (PMC9596711; doi:10.1038/s41598-022-22191-3)
Supplement: Supplementary file 2 — Supplementary Information 1. [file 41598_2022_22191_MOESM2_ESM.xlsx]

## Sheet: Sheet1
Supplementary Excel 1: The raw data of blood pressure
Group
	No.	8w	9w	10w	11w	12w	13w	14w	15w	16w	17w	18w	19w	20w
WKY-Sed	1	123	117	115	130	126	119	126	110	123	115	120	121	121
	2	119	116	107	122	120	116	119	112	125	115	118	116	118
	3	122	120	113	125	123	118	120	114	119	111	114	114	114
	4	121	118	111	124	125	115	124	113	126	120	123	117	118
	5	124	115	108	126	121	120	125	110	121	117	119	120	120
	6	121	113	116	128	126	117	121	111	124	113	124	120	119
	7	118	115	106	127	124	119	123	109	128	116	116	119	125
	8	120	118	112	126	119	116	122	109	126	113	118	121	121
WKY-ExT	1	113	132	125	118	116	105	114	109	106	112	116	114	117
	2	102	123	128	127	114	128	103	105	98	100	106	104	105
	3	98	102	104	106	111	108	97	102	106	102	103	102	102
	4	105	109	112	110	125	122	105	104	108	102	108	108	106
	5	106	119	112	112	115	109	107	110	106	102	103	105	103
	6	114	126	120	129	120	126	127	135	125	114	123	116	125
	7	120	135	127	125	117	129	138	125	118	104	128	118	112
	8	125	124	110	128	130	110	109	107	108	104	105	109	112
SHR-Sed	1	169	172	170	162	163	175	165	172	169	173	170	178	179
	2	161	176	169	163	161	167	171	176	175	173	176	178	182
	3	159	163	152	161	171	169	173	174	176	179	176	186	184
	4	167	169	160	162	166	170	169	174	172	174	173	182	183
	5	154	172	161	166	162	171	168	175	168	175	174	179	182
	6	171	177	171	161	167	168	172	173	173	179	175	180	181
	7	167	168	164	165	164	171	168	177	179	176	173	178	185
	8	156	165	164	156	166	172	170	171	174	171	175	185	178
SHR-ExT	1	152	155	152	158	150	152	154	151	145	146	134	136	132
	2	160	172	166	169	169	153	158	151	144	142	146	141	143
	3	157	150	156	152	162	159	157	150	142	143	138	130	131
	4	160	166	161	159	153	151	147	145	145	143	140	141	137
	5	176	186	177	172	165	159	160	154	153	148	145	142	138
	6	161	172	166	168	159	156	153	148	143	145	137	135	137
	7	159	139	154	159	154	151	145	142	145	139	137	132	135
	8	165	173	166	160	155	158	152	144	142	146	141	147	146
SHR-ExT-LPA	1	163	170	169	162	163	175	165	172	169	173	167	165	162
	2	155	164	161	163	161	167	171	176	175	173	166	159	165
	3	168	177	168	161	171	169	173	174	176	179	168	171	170
	4	169	169	176	168	167	169	159	168	171	175	165	169	166
	5	159	188	162	165	152	165	159	165	176	168	166	169	172
	6	166	159	177	162	163	175	165	172	169	173	169	178	168
	7	172	179	171	163	161	167	171	176	175	173	178	165	165
	8	167	173	166	161	171	169	173	174	176	179	175	173	169
SHR-Fasudil	1	163	169	164	157	153	154	150	146	142	139	135	131	130
	2	164	166	166	163	157	149	141	142	134	131	127	121	119
	3	161	165	159	156	154	153	146	139	135	138	133	130	129
	4	167	166	161	156	154	150	148	144	138	133	130	126	125
	5	165	168	163	160	159	156	143	142	137	138	131	127	121
	6	162	167	157	158	155	147	146	145	137	135	134	129	126
	7	159	170	165	162	151	152	151	140	136	139	132	124	132
	8	160	162	170	157	154	155	140	141	137	136	132	128	126
