# Supplementary material for: Inhibition of Rho/ROCK signaling pathway participates in the cardiac protection of exercise training in spontaneously hypertensive rats
Source: Sci Rep. 2022 Oct 25;12:17903. doi: 10.1038/s41598-022-22191-3 (PMC9596711; doi:10.1038/s41598-022-22191-3)
Supplement: Supplementary file 3 — Supplementary Information 2. [file 41598_2022_22191_MOESM3_ESM.xls]

## Sheet: 数据1
Supplementary Excel 2: The raw data of echocardiography
Group
	No.	IVS;s(mm)	LVID;s（mm）	LVPW;s(mm)	IVS;d(mm)	LVID;d(mm)	LVPW;d(mm)	RWT	Weight(g)	Heart weight(g)	Left ventricular mass	Left ventricular end-systolic volume	Left ventricular end-diastolic volume	EF	Left chamber short axis shortening rate	LVMI	SV
SHR-ExT	1	2.88167	3.06567	3.156	2.09933	5.75933	1.92267	0.698345	328.63	2.16	0.782027	0.0745168	0.449357	0.83417	0.467705	2.37966	0.37484
	2	2.88167	3.15767	2.621	1.89367	6.161	2.00333	0.644329	325	2.01	0.822824	0.15532	0.542758	0.838275	0.487475	2.53177	0.387437
	3	2.70667	3.325	2.999	1.95033	5.70067	2.23067	0.733423	302.3	1.79	0.818643	0.0941701	0.436625	0.784323	0.472141	2.70805	0.342455
	4	2.42733	3.759	2.792	1.728	5.986	2.443	0.696793	316.2	1.91	0.875019	0.13394	0.500714	0.732501	0.385936	2.7673	0.366774
	5	3.07233	3.00633	2.63333	1.79233	5.401	2.18067	0.708449	311	1.79	0.659503	0.0704277	0.435479	0.627857	0.493896	2.12059	0.365051
	6	3.07233	3.50633	2.792	1.79233	6.09533	2.55567	0.713333	306.8	1.88	0.958149	0.109705	0.526734	0.791727	0.424751	3.12304	0.417029
	7	2.84033	3.30333	2.83222	1.876	5.85056	2.22267	0.699112	314.988	1.92333	0.819361	0.106347	0.481944	0.768142	0.455317	2.60507	0.375598
SHR-Sed	2	2.94067	3.91333	3.25467	2.24333	6.54633	2.804	0.771017	311.45	2.15	1.34169	0.150289	0.642885	0.766227	0.40221	4.30789	0.492596
	3	3.60267	3.51867	2.96517	2.438	6.54667	2.55567	0.76278	342.62	2.49	1.31917	0.110817	0.642976	0.82765	0.462525	3.85024	0.53216
	4	3.47433	4.40133	2.85267	2.633	6.167	2.70567	0.865683	316.6	2.02	1.35301	0.210142	0.544237	0.613878	0.386309	4.27357	0.334095
	1	3.265	3.84049	2.99393	2.18	6.62125	2.54411	0.831017	282	2.33	1.282	0.0236505	0.525	0.718	0.419975	4.5461	0.501349
	5	3.327	2.8988	2.65486	2.231	4.96959	3.34587	0.816278	315	2.15	1.404	0.0322441	0.616	0.724	0.416691	4.45714	0.583756
	6	3.147	3.36965	2.8244	2.369	5.79542	3.44499	0.755683	298.5	2.24	1.343	0.0379473	0.571	0.72	0.418333	4.49916	0.533053
	7	3.29278	3.65704	2.92428	2.34906	6.10771	2.90005	0.80041	311.028	2.23	1.34048	0.0941815	0.59035	0.728293	0.417674	4.32235	0.496168
WKY-Sed	1	2.95033	2.85267	3.95	2.08467	6.25567	2.34567	0.708211	315	1.95	1.02421	0.0605151	0.566385	0.893156	0.543987	3.25145	0.50587
	3	3.012	2.06331	3.23224	1.926	4.29781	2.68384	0.7173	287	1.43	1.29121	0.0429781	0.434702	0.816774	0.619915	4.49898	0.391724
	4	3.215	2.04615	3.68862	1.862	5.08251	2.93685	0.6993	269	1.36	0.998636	0.0508251	0.523745	0.88793	0.397413	3.7124	0.47292
	5	2.863	1.45358	4.27413	2.015	5.05269	2.06987	0.6899	263	1.38	1.05404	0.0505268	0.512243	0.954206	0.512315	4.00776	0.461716
	6	2.912	1.85435	3.39833	1.792	4.811	1.89685	0.7012	273	1.55	1.14796	0.04811	0.50933	0.8863	0.409881	4.20498	0.46122
	2	3.048	3.194	2.45067	1.71867	5.779	1.877	0.622195	316	1.64	0.662431	0.0838744	0.453676	0.815123	0.447309	2.0963	0.369802
	7	3.00006	2.24401	3.499	1.89972	5.21311	2.30168	0.689684	287.167	1.55167	1.02975	0.0561383	0.500014	0.875581	0.48847	3.62865	0.443875
WKY-ExT	1	2.86267	3.27933	3.35267	2.42633	6.41267	2.304	0.737655	292.2	1.9	1.17588	0.0904942	0.606959	0.850906	0.488616	4.02422	0.516465
	2	3.463	2.95	2.963	2.863	5.648	1.963	0.726715	312.5	1.91	0.618827	0.0306512	0.425389	0.804095	0.464838	4.35875	0.394738
	3	3.194	3.16933	3.33167	1.98733	6.79033	2.46533	0.631377	304.2	1.81	0.902687	0.0820206	0.711798	0.88477	0.533258	2.96741	0.629778
	4	3.304	2.97	3.77933	2.01133	5.93733	1.89	0.657085	287.4	1.65	0.780228	0.0679965	0.489395	0.86106	0.499775	2.71478	0.421398
	5	3.09567	3.71367	2.733	2.19767	6.359	1.92267	0.647953	261	1.94	0.938348	0.151905	0.592894	0.927946	0.382293	3.5952	0.440989
	6	3.507	2.303	3.796	1.994	5.79867	2.52233	0.974996	284.6	1.79	1.40179	0.0325068	0.458021	0.828891	0.60039	4.92549	0.425514
	7	3.23772	3.06422	3.32594	2.24661	6.15767	2.17789	0.729297	290.317	1.83333	0.969627	0.0759291	0.547409	0.859611	0.494862	3.76431	0.47148
SHR-Fasudil	1	2.88933	3.98667	2.97467	1.99967	5.87633	2.243	0.721992	281.25	1.5	0.87487	0.158481	0.475434	0.666661	0.321572	3.11065	0.316953
	2	3.34067	3.65333	2.755	1.92633	5.535	1.719	0.658597	300.3	1.75	0.63434	0.123429	0.401896	0.692883	0.339958	2.11235	0.278467
	3	3.64533	3.44233	3.49867	2.24333	6.07767	2.07733	0.677468	342.3	2.44	1.01331	0.104048	0.597763	0.825937	0.460252	2.96031	0.493715
	4	2.98933	3.68667	3.17467	2.19967	5.87633	2.243	0.721992	281.25	1.5	0.87487	0.158481	0.475434	0.666661	0.321572	3.11065	0.316953
	5	3.14067	3.55333	2.855	1.97633	5.535	1.719	0.658597	300.3	1.75	0.63434	0.123429	0.401896	0.692883	0.339958	2.11235	0.278467
	6	3.24533	3.54233	3.19867	1.92433	6.07767	2.07733	0.677468	342.3	2.44	1.01331	0.104048	0.597763	0.825937	0.460252	2.96031	0.493715
	7	3.20844	3.64411	3.07611	2.04494	5.82967	2.01311	0.686019	307.95	1.89667	0.840841	0.128653	0.491698	0.728493	0.373927	2.72777	0.363045
SHR-ExT-LPA	1	3.406	4.078	3.56633	2.578	6.36667	2.64533	0.79386	308	2.38	1.83219	0.143115	0.594891	0.797193	0.466783	4.21415	0.451775
	2	3.193	3.92533	3.647	2.48467	6.62	2.71867	0.801057	290	2.17	1.47507	0.190471	0.663234	0.712815	0.357704	5.08646	0.472763
	3	3.52633	3.65967	3.74267	2.57233	6.74167	2.62633	0.898204	397.5	2.46	1.46574	0.124044	0.697706	0.822212	0.457157	3.6874	0.573662
	4	3.233	3.76667	3.54767	2.52367	6.74167	2.80333	0.790161	280	2.16	1.524	0.134724	0.697706	0.806904	0.441286	5.44284	0.562982
	5	3.307	4.15533	3.393	3.48467	6.99933	2.98667	0.91423	340	2.59	2.16542	0.0880261	0.525767	0.769623	0.406324	5.4097	0.437741
	6	3.52733	3.847	3.927	2.618	5.944	2.51267	0.863167	254	1.81	1.20569	0.080783	0.490936	0.759426	0.395759	4.74683	0.410153
	7	3.36544	3.90533	3.63728	2.71022	6.56889	2.7155	0.843447	311.583	2.26167	1.61135	0.126861	0.611707	0.778029	0.420836	4.76456	0.484846
